# Supplementary material for: Siphon-Controlled Automation on a Lab-on-a-Disc Using Event-Triggered Dissolvable Film Valves
Source: Biosensors (Basel). 2021 Mar 6;11(3):73. doi: 10.3390/bios11030073 (PMC8000095; doi:10.3390/bios11030073)
Supplement: Supplementary file 1 [file biosensors-11-00073-s001.zip]

Archive with 4 entries (3 files):
- Zip2/
- Zip2/ESI.pdf
- Zip2/Video 1 - Optimised Design.mp4
- Zip2/Video 2 - Dual Pneumatic.mp4
